# Supplementary material for: Can TEMPO-Oxidized Cellulose Nanofibers Be Used as Additives in Bio-Based Building Materials? A Preliminary Study on Earth Plasters
Source: Materials (Basel). 2022 Dec 21;16(1):74. doi: 10.3390/ma16010074 (PMC9820849; doi:10.3390/ma16010074)
Supplement: Supplementary file 1 [file materials-16-00074-s001.zip]

Archive with 1 entries (1 files):
- materials-2068100-supplementary.pdf
